# Supplementary material for: Effect of the index of cardiac electrophysiological balance on major adverse cardiovascular events in patients with diabetes complicated with coronary heart disease
Source: PeerJ. 2023 Oct 6;11:e15969. doi: 10.7717/peerj.15969 (PMC10561639; doi:10.7717/peerj.15969)
Supplement: Supplemental Information 1 [file peerj-11-15969-s001.xlsx]

## Sheet: Sheet1
	Age	Gender	BMI	Hypertension	Hyperlipidemia	Family history	Smoking habits	Non-Fatal Stroke	Non-Fatal Myocardial Infarction	Cardiovascular Death
	Accurate to the present day, ensuring that the data remains a continuous variable.	1: Male; 0: Female		1: Positive; 0: Negative	1: Positive; 0: Negative	1: Positive; 0: Negative	1: Positive; 0: Negative	1: Positive; 0: Negative	1: Positive; 0: Negative	1: Positive; 0: Negative
ICEB 1-1	48.3952	0	31.6123	1	0	0	0	0	1	0
ICEB 1-2	51.6982	1	36.0223	0	1	1	1	0	0	1
ICEB 1-3	69.5871	0	27.9857	1	0	0	0	0	1	0
ICEB 1-4	54.7051	1	22.0167	0	1	1	1	0	0	1
ICEB 1-5	55.2929	1	24.9263	0	1	1	1	0	0	1
ICEB 1-6	71.1506	0	29.6339	1	0	0	0	1	0	0
ICEB 1-7	58.6092	0	35.6005	1	0	0	0	1	0	0
ICEB 1-8	41.3494	1	28.44	0	1	1	1	0	0	1
ICEB 1-9	47.1315	1	32.5615	1	0	0	0	1	0	0
ICEB 1-10	49.5434	0	31.0723	1	0	0	0	0	1	0
ICEB 1-11	66.2408	1	23.3276	0	1	1	1	1	0	0
ICEB 1-12	57.5981	0	27.3156	1	0	0	0	0	1	0
ICEB 1-13	58.0077	1	33.221	0	0	1	0	0	1	0
ICEB 1-14	55.1068	1	31.5044	0	0	1	0	1	0	0
ICEB 1-15	48.4416	0	29.8552	1	0	0	0	0	1	0
ICEB 1-16	71.8691	1	29.9085	0	1	1	1	0	0	1
ICEB 1-17	58.9785	0	26.0344	1	0	0	0	0	1	0
ICEB 1-18	34.3338	0	22.7225	1	0	0	0	0	1	0
ICEB 1-19	61.0136	0	33.1817	1	0	0	0	0	1	0
ICEB 1-20	49.2721	1	22.3191	0	1	1	1	1	0	0
ICEB 1-21	43.3218	1	24.2444	0	1	1	1	0	0	1
ICEB 1-22	51.8203	1	30.5159	0	0	1	0	1	0	0
ICEB 1-23	43.74	1	22.9512	0	0	1	0	0	0	1
ICEB 1-24	46.7111	1	25.7925	0	1	1	1	1	0	0
ICEB 1-25	47.7496	1	23.2688	0	0	1	0	0	0	1
ICEB 1-26	37.1331	1	30.4826	0	1	1	0	0	0	1
ICEB 1-27	62.3779	1	29.7853	1	0	0	0	0	0	1
ICEB 1-28	55.5337	1	29.6875	0	0	1	0	0	0	1
ICEB 1-29	42.6186	0	29.7699	1	0	0	0	0	1	0
ICEB 1-30	66.5382	0	30.229	1	0	0	0	0	1	0
ICEB 1-31	58.2646	1	30.5574	0	1	1	1	1	0	0
ICEB 1-32	51.0493	1	20.1254	0	1	1	1	0	0	1
ICEB 1-33	62.9513	1	27.4047	0	0	1	0	1	0	0
ICEB 1-34	62.7813	1	28.4499	0	1	1	1	0	0	1
ICEB 1-35	62.2158	0	30.8987	1	0	0	0	0	1	0
ICEB 1-36	60.8864	0	23.2501	1	0	0	0	0	1	0
ICEB 1-37	59.5392	1	26.0016	0	1	1	0	0	0	1
ICEB 1-38	53.3809	0	23.7054	1	0	0	0	0	1	0
ICEB 1-39	50.9404	0	32.229	1	0	0	0	0	1	0
ICEB 1-40	50.1953	0	33.1163	1	0	0	0	0	1	0
ICEB 1-41	47.0529	0	31.1507	1	0	0	0	0	1	0
ICEB 1-42	51.9208	0	23.1104	1	0	0	0	0	1	0
ICEB 1-43	41.346	0	29.8078	1	0	0	0	0	1	0
ICEB 1-44	75.6896	0	32.6018	1	0	0	0	0	1	0
ICEB 1-45	66.0796	0	28.6718	1	0	0	0	0	1	0
ICEB 1-46	42.7689	0	25.7356	1	0	0	0	0	1	0
ICEB 2-1	51.1	0	21.8442	1	0	0	0	0	1	0
ICEB 2-2	54.1909	1	20.5532	0	1	1	0	1	0	0
ICEB 2-3	42.1448	0	23.7272	1	0	0	0	0	0	1
ICEB 2-4	48.0178	1	26.7134	0	1	1	0	1	0	0
ICEB 2-5	54.6827	1	33.2837	0	1	1	1	1	0	0
ICEB 2-6	62.3777	0	34.9373	1	0	0	0	0	1	0
ICEB 2-7	36.844	0	28.5974	0	0	0	0	0	1	0
ICEB 2-8	51.1527	1	28.908	0	1	1	0	0	0	1
ICEB 2-9	63.3205	0	25.7818	0	0	0	0	0	0	1
ICEB 2-10	49.0731	0	27.2403	1	0	0	0	0	0	1
ICEB 2-11	57.5002	1	19.9773	0	1	1	1	0	0	1
ICEB 2-12	60.4145	0	28.4497	1	0	0	0	1	0	0
ICEB 2-13	57.9462	1	24.3222	0	1	0	0	0	1	0
ICEB 2-14	62.1858	1	28.6734	0	0	0	0	0	1	0
ICEB 2-15	53.6502	0	25.2701	1	0	0	0	0	1	0
ICEB 2-16	50.4496	1	23.6919	0	1	1	1	0	1	0
ICEB 2-17	25.9254	0	25.9044	1	0	0	0	0	1	0
ICEB 2-18	53.9776	0	25.1655	1	0	0	0	1	0	0
ICEB 2-19	59.7331	0	32.4729	1	0	0	0	0	0	1
ICEB 2-20	60.8894	1	28.046	0	1	1	1	1	0	0
ICEB 2-21	48.8919	1	29.1625	0	1	1	0	1	0	0
ICEB 2-22	74.5745	1	20.7957	0	1	0	0	0	1	0
ICEB 2-23	58.1507	1	34.4841	0	1	0	0	0	1	0
ICEB 2-24	56.3895	1	27.7968	0	1	1	1	1	0	0
ICEB 2-25	68.9949	1	22.7186	0	1	0	0	0	1	0
ICEB 2-26	47.0969	1	28.5452	0	1	1	0	0	1	0
ICEB 2-27	50.0463	0	31.3522	0	0	0	0	1	0	0
ICEB 2-28	81.372	1	20.0816	0	0	0	0	0	1	0
ICEB 2-29	55.1224	0	35.4505	1	0	0	0	0	1	0
ICEB 2-30	72.9693	0	26.2098	1	0	0	0	0	0	1
ICEB 2-31	39.1764	1	32.6058	0	1	1	1	1	0	0
ICEB 2-32	52.9043	1	27.3613	0	1	1	1	1	0	0
ICEB 2-33	59.1627	1	25.3379	0	1	0	0	0	1	0
ICEB 2-34	58.3004	1	17.8254	0	1	1	0	0	1	0
ICEB 2-35	43.938	0	21.4991	1	0	0	0	0	1	0
ICEB 2-36	55.2118	0	26.7933	1	0	0	0	0	0	1
ICEB 2-37	43.1484	1	31.1393	0	1	1	0	0	1	0
ICEB 2-38	62.8397	0	17.5916	1	0	0	0	0	0	1
ICEB 2-39	66.9325	0	33.8772	1	0	0	0	0	1	0
ICEB 2-40	30.5251	0	33.995	1	0	0	0	0	1	0
ICEB 2-41	68.5926	0	21.2834	1	0	0	0	0	0	1
ICEB 2-42	41.3485	0	29.3615	1	0	0	0	0	1	0
ICEB 2-43	60.0025	0	21.8318	1	0	0	0	0	0	1
ICEB 2-44	62.2589	0	26.374	1	0	0	0	0	0	1
ICEB 2-45	52.8012	0	31.6433	1	0	0	0	1	0	0
ICEB 2-46	47.9038	0	31.3417	1	0	0	0	0	0	1
ICEB 2-47	56.8185	0	22.7541	1	0	0	0	1	0	0
ICEB 2-48	59.827	0	25.0668	1	0	0	0	0	0	1
ICEB 2-49	64.7163	0	22.1192	1	0	0	0	0	0	0
ICEB 2-50	32.4243	1	28.6977	0	1	1	0	0	0	1
ICEB 2-51	36.9998	0	19.2046	1	0	0	0	1	0	0
ICEB 2-52	70.7344	0	13.8534	1	0	0	0	0	1	0
ICEB 2-53	66.5129	1	34.3491	0	1	1	0	1	0	0
ICEB 2-54	59.7882	0	38.3674	1	0	0	0	0	0	0
ICEB 2-55	62.867	0	24.7248	0	0	0	0	0	0	0
ICEB 2-56	65.0889	0	30.8055	1	0	0	0	0	0	1
ICEB 2-57	25.7298	0	26.9625	1	0	0	0	0	1	0
ICEB 3-1	62.4382	1	25.648	0	0	0	0	0	1	0
ICEB 3-2	45.9099	0	31.4307	1	1	1	0	1	0	0
ICEB 3-3	65.2183	1	16.3203	0	0	0	0	0	0	1
ICEB 3-4	46.0248	0	33.4762	1	1	1	1	0	1	0
ICEB 3-5	62.5629	0	20.1642	1	1	1	1	0	1	0
ICEB 3-6	68.1599	1	28.1097	0	0	0	0	1	0	0
ICEB 3-7	43.1387	1	27.0482	0	0	0	0	0	0	1
ICEB 3-8	68.2959	0	34.4654	1	1	1	1	0	1	0
ICEB 3-9	49.1256	1	28.9443	1	0	0	0	0	0	1
ICEB 3-10	58.5322	1	28.5097	0	0	0	0	1	0	0
ICEB 3-11	57.422	0	31.4907	1	1	1	1	1	0	0
ICEB 3-12	49.8736	1	23.8649	0	0	0	0	0	0	1
ICEB 3-13	58.2172	0	27.0205	1	0	1	0	0	1	0
ICEB 3-14	40.2348	0	33.8879	1	0	0	0	0	0	1
ICEB 3-15	53.3664	1	31.4174	0	0	0	0	0	0	1
ICEB 3-16	64.9095	0	21.6225	1	1	1	1	0	0	1
ICEB 3-17	28.9105	1	31.1898	0	0	0	0	0	1	0
ICEB 3-18	37.1449	1	21.112	0	0	0	0	1	0	0
ICEB 3-19	41.0568	1	25.0084	0	0	0	0	0	1	0
ICEB 3-20	35.9309	0	34.0546	1	1	1	1	0	0	1
ICEB 3-21	60.035	0	16.7448	1	1	1	1	0	0	1
ICEB 3-22	43.0849	0	19.1049	1	0	1	0	0	0	1
ICEB 3-23	29.0254	0	34.5069	1	0	0	0	0	1	0
ICEB 3-24	47.3492	0	23.926	1	1	1	1	0	0	1
ICEB 3-25	50.3124	0	34.2185	1	0	0	0	0	0	1
ICEB 3-26	65.2814	0	27.1588	1	0	1	0	1	0	0
ICEB 3-27	41.755	1	30.1389	0	0	0	0	0	1	0
ICEB 3-28	68.9355	0	32.0664	1	0	0	0	0	1	0
ICEB 3-29	59.7803	1	24.7439	0	0	0	0	0	0	1
ICEB 3-30	59.3482	1	26.477	0	0	0	0	0	1	0
ICEB 3-31	44.7697	0	25.9245	1	1	1	1	0	0	1
ICEB 3-32	78.444	0	42.0804	1	1	1	1	0	0	1
ICEB 3-33	53.0288	0	28.6307	1	0	1	0	0	0	1
ICEB 3-34	33.1012	0	30.364	1	1	1	1	1	0	1
ICEB 3-35	52.5537	1	26.2962	0	0	0	0	0	1	0
ICEB 3-36	31.7867	1	26.791	0	0	0	0	1	0	0
ICEB 3-37	51.2739	0	34.8938	1	1	1	0	0	1	0
ICEB 3-38	49.9333	1	26.3056	0	0	0	0	1	0	0
ICEB 3-39	63.182	1	28.1007	0	0	0	0	0	1	0
ICEB 3-40	67.114	1	29.8848	0	0	0	0	1	0	0
ICEB 3-41	46.2867	1	25.8414	0	0	0	0	1	0	0
ICEB 3-42	64.6733	1	37.7953	0	0	0	0	1	0	0
ICEB 3-43	72.0919	1	20.8577	0	0	0	0	1	0	0
ICEB 3-44	45.5903	1	38.0565	0	0	0	0	0	1	0
ICEB 3-45	47.1711	1	26.242	0	0	0	0	0	1	0
ICEB 3-46	62.8093	1	34.7856	0	0	0	0	0	1	0
ICEB 3-47	57.1966	1	18.0041	0	0	0	0	0	1	0
ICEB 3-48	61.5853	1	32.7804	0	0	0	0	0	0	1
ICEB 3-49	71.8562	1	32.3822	0	0	0	0	1	0	0
ICEB 3-50	59.645	0	21.6439	1	1	1	1	0	1	0
ICEB 3-51	67.6204	1	24.1584	0	0	0	0	1	0	0
ICEB 3-52	62.4749	1	28.9676	0	0	0	0	0	0	1
ICEB 3-53	60.2034	0	33.7192	1	1	1	1	0	1	0
ICEB 3-54	59.633	1	24.17	0	0	0	0	1	0	0
ICEB 3-55	70.4959	1	26.8794	1	0	0	0	0	0	1
ICEB 3-56	42.9729	1	35.8567	0	0	0	0	0	0	1
ICEB 3-57	41.7378	1	22.3633	0	0	0	0	1	0	0
ICEB 3-58	62.1033	0	32.739	1	0	1	0	0	1	0
ICEB 3-59	53.5637	0	30.2438	1	1	1	1	0	1	0
ICEB 3-60	55.8881	1	22.4709	0	0	0	0	0	0	1
ICEB 3-61	63.8953	0	24.6607	1	0	1	0	0	1	0
ICEB 3-62	64.0395	1	31.9164	0	0	0	0	0	0	1
